# Supplementary material for: Knowledge, Perceptions, and Self-Reported Rates of Influenza Immunization among Canadians at High Risk from Influenza: A Cross-Sectional Survey
Source: Vaccines (Basel). 2023 Aug 17;11(8):1378. doi: 10.3390/vaccines11081378 (PMC10459598; doi:10.3390/vaccines11081378)
Supplement: Supplementary file 1 [file vaccines-11-01378-s001.zip]

Archive with 1 entries (1 files):
- vaccines-2482189-supplementary.pdf
